# Supplementary material for: High Throughput Screening of a Prescription Drug Library for Inhibitors of Organic Cation Transporter 3, OCT3
Source: Pharm Res. 2022 Jan 28;39(7):1599–613. doi: 10.1007/s11095-022-03171-8 (PMC9246766; doi:10.1007/s11095-022-03171-8)
Supplement: Supplementary file 4 — (XLSX 13 kb) [file 11095_2022_3171_MOESM3_ESM.xlsx]

## Sheet: Sheet1
Table SII. Warnings, precautions and major adverse reactions in the FDA product insert for the top 23 drugs that inhibit OCT3 at IC50/Cmax > 0.1 (both unbound or total). Rows that are highlighted in green are drugs which have warnings, precautions, and/or adverse effects related to CNS or have been reported to have neurological effects.
Compound	Drug Class	Inhibition (%)	Predicted IC50 (μM)*	CMAX (μM) †	Protein binding	IC50/CMAX	Unbound IC50/CMAX	Dosage form/route	FDA product insert	Neurological Effects (from Literature)	Pubmed ID
Compounds with unbound IC50/CMAX > 0.1
Azlocillin	Antibiotics	66.9	9.9	17.3	0.3	1.75	1.23	Injection	Discontinued drug	Not found
Aztreonam	Antibiotics	87.1	5	585	0.56	117	51.5	Injection	Adverse reaction: Cardiovascular—hypotension, transient ECG changes (ventricular bigeminy and PVC), flushing. Nervous System—seizure, confusion, vertigo, paresthesia, insomnia, dizziness.	Not found
Famotidine	Anti-histamine	66.9	9.9	308	0.1	31.1	28	Oral	Warnings and precautions: Central Nervous System (CNS) Adverse Reactions: Advise elderly patients and those with moderate and severe renal impairment of the risk of CNS adverse reactions, including confusion, delirium, hallucinations, disorientation, agitation, seizures, and lethargy.	Not found
Flufenamic acid	Non-steroidal anti-inflammatory	60.6	13	24.2	0.9	1.9	0.19		Not available in USA	Not found
Meropenem	Antibiotics	65	10.8	256	0.02	23.8	23.3	Injection	Warnings and precautions: Seizures and other adverse CNS experiences have been reported during treatment.	Not found
Propafenone	Antibiotics	74	7	7.9	0.85	1.13	0.17	Oral	Warnings and precautions: May cause new or worsened arrhythmias. Evaluate patients via ECG prior to and during therapy.	A wide variety of adverse central nervous system effects have been reported in association with propafenone; dizziness is the most common. Ataxia caused by propafenone has been reported to the pharmaceutical companies and drug monitoring agencies.	10981493
Quinine	Antiarrhythmic	90.6	5	10.7	0.69	2.15	0.67	Oral	Warnings and precautions: QT prolongation and ventricular arrhythmias. Avoid concomitant use with drugs known to prolong QT interval.	Not found
Trazodone	Antidepressant and Sedative	94.5	5	7.6	0.9	1.53	0.15	Oral	Warnings and precautions: Cardiac Arrhythmias: Increases the QT interval. Avoid use with drugs that also increase the QT interval and in patients with risk factors for prolonged QT interval.	Not found
Trimethoprim	Antibiotics and Folate synthesis inhibitor	59.3	13.7	5.9	0.44	0.43	0.24	Oral	Post marketing experience: QT prolongation resulting in ventricular tachycardia and torsade de pointes	Trimethoprim/sulfamethaxazole (TMP-SMX) has been reported to be associated with encephalopathy and psychosis	21501212
Compounds with total IC50/CMAX > 0.1
Cilostazol	Antiplatelet drug and a vasodilator	93.8	5	2.1	0.95	0.42		Oal	Warnings and precautions: Risks of tachycardia, palpitation, tachyarrhythmia or hypotension. Risks of exacerbations of angina pectoris or myocardial infarction in patients with a history of ischemic heart disease. Left ventricular outflow tract obstruction has been reported in patients with sigmoid shaped interventricular septum.	Cilostazol attenuated blood–brain barrier leakage, Cilostazol (CSZ) was recently found to suppress the progression of cognitive decline in patients with stable AD receiving acetylcholinesterase inhibitors	29089887, 27350070
Emetine	anti-protozoal and to induce vomiting.	82.7	5	0.6	0.9	0.12		Not approved		Not found
Exemestane	Anti-cancer	94.5	5	1.4	0.9	0.28		Oral	No warnings and precautions regarding to cardiovascular, CNS	Not found
Glimepiride	Anti-diabetic	87.7	5	1.2	0.99	0.24		Oral	No warnings and precautions regarding to cardiovascular, CNS. However, oral hypoglycemic reagents are known to increase cardiovascular mortality which may be due to hypoglycemia incidence.	Not found
Imatinib	Tyrosine kinase inhibitor	72.2	7.7	1.2	0.95	0.16		Oral	Warnings and precautions: Severe congestive heart failure and left ventricular dysfunction have been reported, particularly in patients with comorbidities and risk factors. Patients with cardiac disease or risk factors for cardiac failure should be monitored and treated.	Not found
Ketoconazole	Antifungal	93.4	5	1.9	0.91	0.38		Oral	Warnings: Ketoconazole can cause increase levels of drugs (e.g. quinidine, cisapride, dofetilide) that may prolong QT intervals and resulting in life-threatening ventricular dysrhythimias.	Not found
Lansoprazole	Proton-pump inhibitor	87.2	5	2.9	0.97	0.59		Oral	No warnings and precautions regarding to cardiovascular, CNS	Increase the risk of dementia	32383816
Leflunomide	Immunosuppressive drug	50.5	19.6	233	0.993	11.9		Oral	No warnings and precautions regarding to cardiovascular, CNS	Not found
Omeprazole	Proton-pump inhibitor	64.1	11.2	4.2	0.95	0.38		Oral	No warnings and precautions regarding to cardiovascular, CNS	Increase the risk of dementia	32383816
Prednisolone	Steroid	67.5	9.6	2.9	0.7	0.3		Oral	Warnings and precautions: Behavioral and mood disturbances: May include euphoria, insomnia, mood swings, personality changes, severe depression, and psychosis. Existing conditions may be aggravated.	Behavirol effects	3242575
Rabeprazole	Proton-pump inhibitor	87.3	5	1.3	0.96	0.26		Oral	No warnings and precautions regarding to cardiovascular, CNS	Clarithromycin with rabeprazole might increase the risk of neurotoxicity,	23569151
Spironolactone	Diuretic	82.8	5	1.1	0.93	0.22		Oral	No warnings and precautions regarding to cardiovascular, CNS	Neurotoxicity, lipophilic and cross the blood brain barrier
Telmisartan	Antihypertensive drug	81.6	5	2.8	0.995	0.56		Oral	No warnings and precautions regarding to cardiovascular, CNS	Neuroprotective effect, across bbb	22890047
Valdecoxib	Non-steroidal anti-inflammatory	53.6	17.3	2.2	0.98	0.13		Oral	Discontinued drug	Neuroprotective effect, across bbb	15681959, 17521299
